# Supplementary material for: Mutational Analysis of Hedgehog Signaling Pathway Genes in Human Malignant Mesothelioma
Source: PLoS One. 2013 Jun 24;8(6):e66685. doi: 10.1371/journal.pone.0066685 (PMC3691204; doi:10.1371/journal.pone.0066685)
Supplement: Table S1 — List of primers used for the PCR amplification and sequencing of Hedgehog pathway genes. (XLSX) [file pone.0066685.s001.xlsx]

## Sheet: Supplementary Table
Gene ID	Gene Symbol	Exon Number	Forward primer sequence	Reverse primer sequence	PCR protocol †	Reference
2735	GLI1	1	CCAGGATTCTGTGCCTGAGAC	CCCAGATTCCAGGTCCATATG	1	Jones et al., 2008
2735	GLI1	2	CATATGGACCTGGAATCTGGG	GCTCTGACGCCTCACATCTC	1	Jones et al., 2008
2735	GLI1	3	TGCCAAGTCAGGACCCATAG	TCCCAGGGAAGTACTGAGGAG	10	Jones et al., 2008
2735	GLI1	4	ATCCTCCAAATAGCCCAATCC	ATCCCTTGTCCTTCCTTCACC	1	Jones et al., 2008
2735	GLI1	5	AGGAGGAAGTCCCTTCCAAAC	AATCTCAGGGTCACTTGGGTG	1	Jones et al., 2008
2735	GLI1	6	CAGGAGCTTTACCTCTGGGAC	CTGAGCTTCTGCCTACCCAAC	1	Jones et al., 2008
2735	GLI1	7	GTGGAGGGAAGGTCTGTTCTG	TCTTTATGCCAACACAGTCACAC	1	Jones et al., 2008
2735	GLI1	8	CTGTTGGAGATTGAGGGTTCC	GTGCTGGGCTAAGGGATTTC	1	Jones et al., 2008
2735	GLI1	9	CCTCCTTACTTCCTTTGGTGC	ATGGATGGGTTGGGAAGTAAC	1	Jones et al., 2008
2735	GLI1	10	AGTCACTGGGACACAGGCTTC	CAAGGGTGACTTCCTCCTCTC	1	Jones et al., 2008
2735	GLI1	11a	CCAGAAACAGAATAGGCATGG	AAGACCACCTATCCGATCCAG	1	Jones et al., 2008
2735	GLI1	11b	AGATATGCTTCAGCCAGAGGG	CAGAGTGGGAAGGGAACTCAC	1	Jones et al., 2008
2735	GLI1	11c	AACCCCTATATGGACTTCCCA	CAGTAGCTCCTGTTGAGATTGAAC	1	Current study
2735	GLI1	11d	AGCCACCCCCTGATTATCTT	ACATACCTGTCCTTCGGGAG	1	Current study
2735	GLI1	11e	ACTTGCTATGGGCCTCTCAA	ACTATACATAGCCCCCAGCC	1	Current study
2736	GLI2	1	GTTTGGGCTCAGTGTTGGTG	ACAGGTGACCTTCATGGTGC	1	Jones et al., 2008
2736	GLI2	2	TTGTCTTTGTCAAGAGCGCAGT	AGGCCATGATAGCAAAGGTGA	1	Current study
2736	GLI2	3	TTTCCAGGAGAGACAAGGACTG	GACCAAGGCTGAGGAGTTGAC	1	Jones et al., 2008
2736	GLI2	4	CCAGGTGTGCATTTCTCTCTG	ACAGCGAGTGACCTTCTCAGC	1	Jones et al., 2008
2736	GLI2	5	TCCTTGCAGGCTCTTCCTATC	CAGGTCCTGTCTTTCTCCTCG	1	Jones et al., 2008
2736	GLI2	6	CTGGGCAAGGTTCTCTCTGTC	AGGCCCTCCACAAGTTCTTAG	1	Jones et al., 2008
2736	GLI2	7	TCTGTGCGGAGAGATCCTAGAG	TTCACCACCAAGGGTACAGC	1	Jones et al., 2008
2736	GLI2	8	CACACACTTGCATCCACACC	TCTAGTAGAGGCCCTGGAAGG	1	Jones et al., 2008
2736	GLI2	9	GGATGGTCTGCACACAGGTC	AAGTCCATCAAGGTCTGGGAC	1	Jones et al., 2008
2736	GLI2	10	TTGTACCTTTCAGCCCTTTCC	GGACTACAGATGCCTGGAAGC	1	Jones et al., 2008
2736	GLI2	11	GCTTCAGGAGAACAGGGAGAG	GAGAGGAGGGATATCGCTGTG	1	Jones et al., 2008
2736	GLI2	12	CAGGCCTAGAGGCAGGACC	TGAGATAGCACTGGTGCTTGG	1	Jones et al., 2008
2736	GLI2	13a	GATGACTGAGCACGGTCAAAG	GGTCGTAGGAGTCAGCGG	1	Jones et al., 2008
2736	GLI2	13b	CTTCCACAGCACCCACAAC	TCAGAGAAGCCAGTGCTTTCC	1	Jones et al., 2008
2736	GLI2	13c	TAGCATCAGCGAGAACGTGG	AAAGCCTAACTGGCATCCTCC	1	Jones et al., 2008
2736	GLI2	13d	ACGTGGTGCAGTACATCAAGG	GGTAGTCATGCCAGGACACTG	1	Jones et al., 2008
2736	GLI2	13e	GAGGATGCCAGTTAGGCTTTG	GTAGCTCTGGACTGGGTGAGG	1	Jones et al., 2008
2736	GLI2	13f	GGCCCTCAACCAGTTCCC	CTGCTGCACAGCACGTACC	1	Jones et al., 2008
2736	GLI2	13g	CACCTCACCCAGTCCAGAG	TCCTGTTCGTACATGTGGATCT	1	Jones et al., 2008
2736	GLI2	13h	TTTGGCCTAGTGCAGCCC	GATGGCATCGAAGTCAATCTG	1	Jones et al., 2008
2736	GLI2	13i	ATGTACGAACAGGATGGAGGC	AACATCTGTCATCTGAAGCGG	1	Jones et al., 2008
2736	GLI2	13k	AGCGACGGGCCGACCTATGG	CCACGTTCTCGCTGATGCTA	1	Current study
2736	GLI2	13L	CTGCTCTCCCGCAGGCTCCATCCT	GCAGGCTCATGCGCTCCAGGC	7	Current study
2736	GLI2	13m	AGCAGTACAGCCTGCGGGCCAAGTA	CTCCATCGCCACGTTCTCGCT	1	Current study
2737	GLI3	1	TGCTCCATTTGCTTTCTTTAGC	TTTGGAAAGTTGATGGCTCTG	1	Jones et al., 2008
2737	GLI3	2	TGTGTACTTTGGACCCTCATTC	AACTTCATAAAGCGCGCACAC	1	Current study
2737	GLI3	3	CTTCAGTGAACCCACGAACAG	CAATGTTGCTTTGTGAATCGG	1	Jones et al., 2008
2737	GLI3	4	TTATACACGTCCCGAGTGAGG	AGAGACAGCCTCTGCCTGTG	1	Jones et al., 2008
2737	GLI3	5	GGTGGTTCCACTTTCTCCTCC	TGATGTGGGTTGTGTAATGGAC	1	Jones et al., 2008
2737	GLI3	6	TGCATCACTACAGGTGCAAAC	TTCTTCCACGTAGGCAAGTAGC	1	Jones et al., 2008
2737	GLI3	7	GATTAACAGCTGACGTGGTGG	GATGCTTGGCAATAATCCTACC	1	Jones et al., 2008
2737	GLI3	8	ATGCAGTGGACAAGGAACTGC	AGCCAAATAAGACCGCTTGTC	1	Jones et al., 2008
2737	GLI3	9	TGACTCAGCTCAGGGTCAGAG	TTCTTGTCTTCCCTCCTGTTG	5	Jones et al., 2008
2737	GLI3	10	GAGCTGGTGTCATCAGTTTGC	GGAAGCATGCATACACAGTTAGC	9	Jones et al., 2008
2737	GLI3	11	ACAGAACACACTGCGCCTTC	AAAGCTGCTGACCCTTGAAAC	9	Jones et al., 2008
2737	GLI3	12	TGTCCCTCTATGCACCCTACC	CCTCAAAGCCTTGTGAAAGTG	1	Jones et al., 2008
2737	GLI3	13a	TCAGAATATGAGTCATGCACAGTC	CCTCTGACCGATGGAGGTAGT	1	Jones et al., 2008
2737	GLI3	13b	TTTCCTATGAGAGGAGAGACCG	GGTGGTCCATCCGTCATTC	1	Jones et al., 2008
2737	GLI3	14a	AAACTGAAATGGAAGACAGTTTCTC	CCCTGAGCCCAAGTATCATTC	1	Jones et al., 2008
2737	GLI3	14b	TCCTATTGATTTCCGTTGGTTG	TGCAGGGTGAATGGTATCAAG	1	Jones et al., 2008
2737	GLI3	14c	GGAGCTATGGGAAAGGTTCTG	CATCTACCAAGGGCCAGAGAG	1	Jones et al., 2008
2737	GLI3	14d	TCTTGATACCATTCACCCTGC	GAGCACTTGATGCTCCACAAC	1	Jones et al., 2008
2737	GLI3	14e	GCTGACTCATTTGGCGCTAC	CCAAGCTCAAGTGTGGGC	1	Jones et al., 2008
2737	GLI3	14f	CTGTTGTGGAGCATCAAGTGC	TCGTGCTTCAGAATTACACGC	1	Jones et al., 2008
2737	GLI3	14g	GGGAATTTAAATACTGCACCACG	CTGCCTCCAGTTCATGCC	1	Jones et al., 2008
2737	GLI3	14h	GTCAGGGACTCCAGGGTGAC	CAACATGGAGAGGATGAGCC	1	Jones et al., 2008
2737	GLI3	14i	GCATGAACTGGAGGCAGG	CTCCTCAGGGATCTCGCC	1	Jones et al., 2008
2737	GLI3	14j	GCGTCTTCAGGCTCATCCTC	GGGTGGACGTCACTATGCTG	1	Jones et al., 2008
2737	GLI3	14k	TAGGAGTCGGCCACGCTC	GTAGTTGTGAGGCAGGCAATG	1	Jones et al., 2008
2737	GLI3	14L	CTATCAGACCCTCGGGGAGAA	CTCTCTGGCCCTTGGTAGATG	1	Current study
2737	GLI3	14m	AAATGAGTCAGCTGGCAGCAT	TCGTGTCTTGCTGACTGAAGC	1	Current study
3649	IHH	2	TTCTCGGCACTACTCCTCCTG	TCTGTTCCTAAGGGAGAGGGAC	1	Jones et al., 2008
3649	IHH	1a	ATCTTGGGCAGGAGGCAG	CACTTCTGCCTGGTCCTGTT	11	Jones et al., 2008
3649	IHH	1b	TCGTCCTTGAAGATGATGTCTG	CAGCCCACCAGGAGACCT	1	Jones et al., 2008
3649	IHH	3a	CAGCTCAGGTCCCTTCCAG	AGCTGTCTCTACACACGTGGC	1	Jones et al., 2008
3649	IHH	3b	AGTACAGCAGTTCCAGGAGGG	CTGAGAGCCTTCCAGGTCATC	10	Jones et al., 2008
3649	IHH	3c	ACATCCTCCACCACCAGTGTC	CTTCATGTCCCTTTCTCCCAC	1	Jones et al., 2008
3649	IHH	3d	GTCAGCCGTAAAGAGCAGGTG	GAAGTATGGGTTCAAGCCTGC	1	Jones et al., 2008
5727	PTCH1	1	GTGTTTGTGTGTGGCGGG	GCTGGTCTGTCAACCGGAG	2	Jones et al., 2008
5727	PTCH1	2	GCGCTGGCGAATATCTCTATC	AGTCTCGAGGGCGAGTCC	1	Jones et al., 2008
5727	PTCH1	3	GCCTAAACCAGCAGCCTTC	GCTCACACATCAGCCAGTCTC	1	Jones et al., 2008
5727	PTCH1	4	GAGGCCATGCGTTAGGTTAAG	AAGCTTGCTGGGTCTCTACTTG	1	Jones et al., 2008
5727	PTCH1	5	TGAATGAAATTTAATGACGCCTAC	AGAAACAGGTTACATGGATCAGG	1	Jones et al., 2008
5727	PTCH1	6	AGGCTAATGGGAGGTGTATGG	GCGCAGCCGTGTTACTTTAC	1	Jones et al., 2008
5727	PTCH1	7	TACACTTGCCGATGTCAGGAG	CTCTCTGAAACACACAAGCCC	1	Jones et al., 2008
5727	PTCH1	8	TCATCCCATCAAGTTCCCAG	AGAATTGCAGCCAGTGAGTTG	1	Jones et al., 2008
5727	PTCH1	9	ACGCTCTCTCTGTCCTGGATG	CTGAGATCTGTGCTGTCGAGG	1	Jones et al., 2008
5727	PTCH1	10	AGGACACACAGCACACAGGAG	ATGGGTGGAGGGAAACATTAG	1	Jones et al., 2008
5727	PTCH1	11	TGACACATCATCTGACATGGG	TGCTTCAGGAGCTGTTAGGTG	1	Jones et al., 2008
5727	PTCH1	12	AGCCTCAAACACAGGCATTTC	CTCTGTTTCCCTAATGCCAGC	1	Jones et al., 2008
5727	PTCH1	13	GTTCTCCACACCAGCACAAAC	TGTCACGGTTTCAAATGCTTC	1	Jones et al., 2008
5727	PTCH1	15	TCATAATCATGACAAAGGAACCTG	GATAAATCAGTTTAAGTGTGGTGGTG	1	Jones et al., 2008
5727	PTCH1	16	CTTTCTACCAGCTCCCAGTGC	TTCAGTCAAAGTGGATGTGGG	1	Jones et al., 2008
5727	PTCH1	17	TGAAGGCTGTTGCTGAGTTTG	TGCTCTCAAGGCAGAAGTGTG	1	Jones et al., 2008
5727	PTCH1	18	ACTTCCCGGCTGCAGAAAG	GAGGCTATGATCAGCATTGTTTG	1	Jones et al., 2008
5727	PTCH1	18	CATCGAGTATGCCCAGTTCCCTT	GGTCCTTACTTTTTCAATTGCCTCC	1	Current study
5727	PTCH1	19	GGTTCCCACTTGGAGACAAAC	CTGAACCGAGGACACCTTAGC	1	Jones et al., 2008
5727	PTCH1	20	TCCTTGACCTTCTGATCCACC	TGAGCAGTTCTGAGAGCTTGTAAC	1	Jones et al., 2008
5727	PTCH1	21	AGTATCGAAGTGAAGAGCGGC	TGTGAACTGCGGTTGGATAAC	1	Jones et al., 2008
5727	PTCH1	22	CCATCTGCCTGTGTGATGTG	TACCGTGCTTTGAGCTTTGAG	1	Jones et al., 2008
5727	PTCH1	22	CAGACGACAGTGTCAGGCCTCA	TGGCTTCCACGATCACTTGGTG	1	Current study
5727	PTCH1	14a	ACTCCCATGGAAGATGACCTC	GGTTGAACCTCAGGCCTACAC	1	Jones et al., 2008
5727	PTCH1	14b	GTTGTGGCAGATTACCTTGGC	GATGTTATCAACCAGGCGATG	1	Jones et al., 2008
5727	PTCH1	23a	AGCTTGGACACATCAGCCTTG	GCATTCTGGCCCTAGCAATAG	1	Jones et al., 2008
5727	PTCH1	23b	CTGCAGCTCAATGACTTCCAC	AACCCAAGGAGGGAAGTGTG	3	Jones et al., 2008
5727	PTCH1	23	CGTTCTCACAACCCTCGGAACC	CAGTGGTGATGGGCTGGCAGTA	1	Current study
6469	SHH	1	AGTCTGGAAGTGTTCGGCTTC	GAGGAAGGGAAAGCGCAAG	4	Jones et al., 2008
6469	SHH	2	GAAACGCAGTCATCGCCC	CCTTGAGACTGGGCAGGG	1	Jones et al., 2008
6469	SHH	3a		GCAGAGTAGCCCTAACCGCT	8	Jones et al., 2008
6469	SHH	3a	CTAAGCACAACAACAAAACTTCC		8	Current study
6469	SHH	3b	AGCCAGGTGCCTATTTGGTAG	GTGCACAGCGTGACCCTAAG	1	Jones et al., 2008
6469	SHH	3c	CAGCACCTGGAGCGGTTAG	ACAGCGACTTCCTCACTTTCC	1	Jones et al., 2008
6469	SHH	3d	TCCTCGATGACCGCGTAG	TGCCCTGTCCTCTCTTCTTTC	1	Jones et al., 2008
6469	SHH	3e	GGAAAGTGAGGAAGTCGCTGTAG	TGCCCTGTCCTCTCTTCTTTC	1	Jones et al., 2008
6608	SMO	1	AAAGTTTGCGAAGTTGGGC	AGCCTGTTCTTTCCAAGGGT	1	Jones et al., 2008
6608	SMO	1	TGAGTTGGCGGGGTTGGCCATGGCC	GTTCCCGCTCGAGGCCGCCCC	1	Current study
6608	SMO	2	AAGAACTGTCCTGCCCAGATG	CCACTGGACCCTGCCCTATAC	1	Jones et al., 2008
6608	SMO	3	AATAATTTGCCAAGCCAGCC	CTTCTGATCATGACCCTTCCC	1	Jones et al., 2008
6608	SMO	4	AGGGTCATGATCAGAAGGGTC	AGTATGCAGTAGGGCAGAGCC	1	Jones et al., 2008
6608	SMO	5	CTGACTTCTGGGAACCTCCAG	GACAGAAGGTGGGTTACTGGC	1	Jones et al., 2008
6608	SMO	6	GTGGCGCAGGTATAGTGACTG	GCCCTATAGGAGCTAGCTGGG	1	Jones et al., 2008
6608	SMO	7	GACTCCAGAGCCTTAGGACCC	TCCCTATGGCTAACTTGTCCC	1	Jones et al., 2008
6608	SMO	8	AAGCAGTTCTTGGACTGAGCC	CCATCCATTGAATCTGCTGTC	1	Jones et al., 2008
6608	SMO	9	AGTTGGAAGCTGCAGTGGG	CAAGGCTGTGCTAGAGGCAG	1	Jones et al., 2008
6608	SMO	10	CTCTGGAAAGAATGGCATCG	TTCCAAATAATCTGTGTGCCC	1	Jones et al., 2008
6608	SMO	11	AATGGCACTGACTATGGGAGG	CCACTCTTCAGATCCTCTGGG	1	Jones et al., 2008
6608	SMO	12	AACAGGTTAAGTGCTCCCAGG	CATGCTCGGTGAGGAAGAAG	1	Jones et al., 2008
8643	PTCH2	2	TCCTAGATGCCCAGGTGTAGG	CTGGGCAGCAGATATACAGGG	1	Jones et al., 2008
8643	PTCH2	3	AAATCCCAGGACCTGCAATAG	ACCTCTCCCACTTGTCTGGG	1	Jones et al., 2008
8643	PTCH2	4	CAACCTTTGTAGGATGCCCTC	TATGGGAAGTGAGTCTGGCTG	1	Jones et al., 2008
8643	PTCH2	5	GAGGATGTGGAGAGAGCCTTG	GACTCAGAGACCGAGCAAGC	1	Jones et al., 2008
8643	PTCH2	6	GTGGGAGCAGGGTAATAATGG	AATCGGCAGATAAGAGGAGGG	1	Jones et al., 2008
8643	PTCH2	7	AACACCTGGTGAGGGATGTG	TCCTGTCTGCGGGATACTAGC	1	Jones et al., 2008
8643	PTCH2	8	TGGAGAAACAGGGTGGATAGG	CATACTGTAATGCCAGGCAGC	1	Jones et al., 2008
8643	PTCH2	9	AGCATGGTCACACAGGCATAG	GACACATGACATTGGCTGGAG	1	Jones et al., 2008
8643	PTCH2	10	GATTCCCAGAGCCAAGAAGG	GCTATCTGCTCATGGTGGGTC	1	Jones et al., 2008
8643	PTCH2	11	AGAGGCACCGAGGTTCATTAG	CACCTTCAATGCTGCCACTAC	1	Jones et al., 2008
8643	PTCH2	12	GCTACAAAGGTGCAGCCAAC	CCCAATAAATGCTAGCCACTG	1	Jones et al., 2008
8643	PTCH2	13	ACAGGTCTGTGCCTTGAAATG	GCACCAGTGTCGTACTCACATC	1	Jones et al., 2008
8643	PTCH2	14	AGTGGACTAAGCCCTCTCTGC	CTTCCTCCCGTGACCCAC	1	Jones et al., 2008
8643	PTCH2	15	GGTTCTATTAGCTGGTGGCCC	AAGGGCAGAGAGGGCTTAGTC	1	Jones et al., 2008
8643	PTCH2	17	AAACTCCAAGGGCTGAGCTG	ATTTCAGCCAGGTTGGGAGAG	1	Jones et al., 2008
8643	PTCH2	18	CTGGCAGGAGGGATGACAG	GGAGAACCTTCGCAGTGAGTC	1	Jones et al., 2008
8643	PTCH2	19	CAGGAATGAGCTACCACGTCC	GTGCTCTGCTGCTCCTCAAC	1	Jones et al., 2008
8643	PTCH2	20	AGGGTGTGGTCACCTCTGG	TGAAGACAGATACAGCTCGGG	1	Jones et al., 2008
8643	PTCH2	21	GGGAGGTACCTGTCTGTGGG	GCTGGTTCCCACTTTGACTTC	1	Jones et al., 2008
8643	PTCH2	22	CGTCTAACACCAGACCCAGTG	CCCAACAGTCATGGTAATCCC	1	Jones et al., 2008
8643	PTCH2	23	AGGGAGGCTGCATTTGGGTC	GCAGAGGGAATGGCGTATGA	1	Current study
8643	PTCH2	16a	AGCGCTTCAGTTCCCTCAAG	ACACGGTCAGCCCCATGTAG	1	Current study
8643	PTCH2	1a	TTAACACCCACACCCCACAGT	ATTCTCACTGGCCAGACGATG	1	Current study
27148	STK36	1	GATGTTGTGGAACTGTCCCTG	TGCACCCAAATAATCCAACTTC	1	Jones et al., 2008
27148	STK36	2	ATGGAAGCGGGAGACTAACAG	CCAGATTCATGCATTCTGAGG	1	Jones et al., 2008
27148	STK36	3	GTTCCAGGAATTTCCCAACC	TGAGACCCAGCTAGGAAGGAG	1	Jones et al., 2008
27148	STK36	4	GAATGAATGAGCAAATGAAAGAGTG	AAAAGATTCCGTGTGGAACT	1	Current study
27148	STK36	5	CCTAATCAAAGGTGCTCCCTC	TTCAGTAACTGCAAAGTCCCG	1	Jones et al., 2008
27148	STK36	6	AGGATGGATGTGGGATTCTTG	GTTCAAGCTGCTGGAGGAAAG	1	Jones et al., 2008
27148	STK36	7	CACAGAAGCCTGGAGACACTG	TCCAACCCTAGAAAGTCACCC	1	Jones et al., 2008
27148	STK36	8	TTTCTAGGGTTGGAGAAGGGC	GGCTAGTGACAGGGACCATTC	1	Jones et al., 2008
27148	STK36	9	CCCACATCCCAGAAAGAAGTC	TTAGGGAGTTGGGAATCACTG	1	Jones et al., 2008
27148	STK36	10	CCATGGTTTCTACTGGTTGGG	AAGAAACCTGAGGGCTGCTC	1	Jones et al., 2008
27148	STK36	11	AGGAATGCAAGCATGTGGTC	TGGCAGACCTTATCTGCCTG	1	Jones et al., 2008
27148	STK36	12	TTGGCAGATTCTCTGTTACCC	TTCCTAAATGGGAAGGGCAC	1	Jones et al., 2008
27148	STK36	13	GACTGACCCATTCACCACATC	CCTAGTCCCTTGAAGGCAGG	1	Jones et al., 2008
27148	STK36	14	CCTTGAAGCATGAATGAAAGC	ATGGCAATAGAAAGAGCGGAG	1	Jones et al., 2008
27148	STK36	15	CCATGTCGGTGAGTACTGGTG	GGGAGCATCTGTTTCTGGAAG	1	Jones et al., 2008
27148	STK36	16	CTGGTGAATGTGGGAAGAGTG	CAGAAAGGAGTCTTCCAAGGG	1	Jones et al., 2008
27148	STK36	17	GGGTTCTCTCACACTCCCAAG	GCCGAAAGACAAGAAGGGAG	1	Jones et al., 2008
27148	STK36	18	TTATGTTGATTCAGGGCAAGG	CACGCTCTCTATCCCAATTCC	1	Jones et al., 2008
27148	STK36	19	GGAATTGGGATAGAGAGCGTG	TGCAAATTGGATAGTGACTCCC	1	Jones et al., 2008
27148	STK36	20	CATCTGTTTCTGGAGGCATTC	CAGTTTACTCCAGGCTTGCTG	1	Jones et al., 2008
27148	STK36	21	CTCCATGGCACCATCACTG	AGTTCCAAGGCTATCACAGGC	1	Jones et al., 2008
27148	STK36	22	TACTAGGTGGGAAAGCGGAAG	GTGCAGACACTGCTTCCTGTC	1	Jones et al., 2008
27148	STK36	23	AATAGGTGTAGCCCTGGGAGC	GCCACTACTTAGGTTTCCAGCC	1	Jones et al., 2008
27148	STK36	24	CAAAGGAATTGGAGGAGGGAG	CAGCTGTTCCATGCTTACAGG	1	Jones et al., 2008
27148	STK36	26	TGGGTAAATGAGAGTCCTCCG	GAGTTGGCGGCTTGTGTAGTAG	1	Jones et al., 2008
27148	STK36	25a	GCCCTTGCAAAGTAAGGAATG	GGAGCCTATAAGTGTGTGCCC	1	Jones et al., 2008
27148	STK36	25b	GTGAACACAGTGTCTGCCTCC	CCACATGCCATTTCTAGGAGC	1	Jones et al., 2008
27148	STK36	25c	TATCCAAGAGCTTCTGGCTGG	CCCGATTCCAATTCCTTACAG	1	Jones et al., 2008
50846	DHH	1	GTGAAGCTGGACTCACCCAC	GCCTGTGGAGATGCCTAACTG	1	Jones et al., 2008
50846	DHH	2	ACTAAAGCCCGCTTGGTCTC	GAATCAACCCTCCTATCCAGG	1	Jones et al., 2008
50846	DHH	3	GCTTCGAGGTTTCTATGCCTG	CTCCACGCAAACTGTTGCTC	1	Jones et al., 2008
50846	DHH	3	TCCTCTCAGTACGAGGTTGCC	GCTGCTGGTGAACGATGTC	1	Jones et al., 2008
50846	DHH	3	TCTCCACAGCCACAAATGAAG	GGGCCAGTCAGATTAACGG	1	Jones et al., 2008
50846	DHH	3	TAGCGCGTGCAGCAGTCT	TGGTCTTGATTCAATCCTCCC	1	Jones et al., 2008
51684	SUFU	1	GGAGTCTCACCCACCGAGTC	ACAAATTACTTCGCCCTCGG	1	Jones et al., 2008
51684	SUFU	2	GCCTTAGCTGTCCATCCCTTAG	CCACGGAGAAGTACCATGCTC	1	Jones et al., 2008
51684	SUFU	3	GATTTGGATACTGAGGCCACC	AAAGGCCACTCCACAAACATC	1	Jones et al., 2008
51684	SUFU	4	AGCCTGGGCTAGTGAGATCC	AAACAGAAATCAGGACGAGGC	1	Jones et al., 2008
51684	SUFU	5	CCTGGGTAGCTGACCTTCTTG	GGGACTGTCAGGGAGTGAGTC	1	Jones et al., 2008
51684	SUFU	6	TCCCTGACCACGAACTATTCC	GTGCTCTGCAGAATTCAGGG	1	Jones et al., 2008
51684	SUFU	7	CTGCTCTCCAGCATTTGTCC	GCTGGAAGACTTCACTTGCTG	4	Jones et al., 2008
51684	SUFU	8	GATGCGTAGAGTGGGCTCAG	CAAGGGCTATGTGCATTGTTC	1	Jones et al., 2008
51684	SUFU	9	CTGGAGACTCCCATCTTGCTC	ATCAGGGAGACAGGGAGACG	1	Jones et al., 2008
51684	SUFU	10	AGCGTGTTTGGATACAGTCCC	CTGCCAAGGGAGAAGAGGAG	1	Jones et al., 2008
51684	SUFU	10	CTCACTGTCTCCATGTTCCCATCTC	ATGCTCCTCAGTGGCAAAGGC	1	Current study
51684	SUFU	11	TCATCTCTCCTCCATGGTCAG	GCCACACAGATACATGCAAGC	4	Jones et al., 2008
51684	SUFU	12	CCTGTCCTATCCCTAGCTCCC	GCAGTCTTCCTCACACTTGTCC	2	Jones et al., 2008
64399	HHIP	1	CCTCCCTCTGTCTCTGGAGTG	TTGACCTTCTTACAACCACCG	1	Jones et al., 2008
64399	HHIP	2	GCCCAGCTCCAGAGACTATAC	AAATTTGGAAATGTTAATTATGAGGT	3	Jones et al., 2008
64399	HHIP	3	TGGTGGGATTACAGGACTGTTT	CCACAAGATTTGTCAGTTGGG	1	Jones et al., 2008
64399	HHIP	4	CCTTGGGTTAGCAAGCACTTC	AATGTCACTGTCCTAATTCAGGTG	1	Jones et al., 2008
64399	HHIP	5	AAGACAATTGTCTTGTTCTAACCC	CACCTTATGGTTACTTATTTGCAAC	1	Current study
64399	HHIP	6	TCCAGCAATTTCTGTTAGCTCC	TGGTTCTTAATTCACTGGTGCC	1	Jones et al., 2008
64399	HHIP	7	CCTTGAACTCTTGGCATTAAAC	TTCTCAATCTGCTTCTCACAGTAAT	1	Current study
64399	HHIP	8	ACAAAGGGCTCCTTCCTATGT	GAACCCTCAGGGCTTGTAAGA	1	Jones et al., 2008
64399	HHIP	9	CTAGCAAGAAACCCTTTGGTG	CAAGCCTGTTGAGAGAGCATC	1	Jones et al., 2008
64399	HHIP	10	AGCCAGGTCTATGGCAAAGC	CTTCAGGGCAGAACAAAGCC	1	Jones et al., 2008
64399	HHIP	11	AAGAACAAGAGTGGCAACAGG	GACAGCAAGGACGACATGAAT	1	Jones et al., 2008
64399	HHIP	12	TAAGAGGCATGCTTTGTAAGCC	TGATCTAGTTGTGCTATTTGCATTT	1	Jones et al., 2008
64399	HHIP	13	TTTGTTGGTCTCATGCTCAGTC	AGAGGATCTGCACATTTCTGG	1	Jones et al., 2008
374654	KIF7	1	AGGAGCTGCAGGATCTGG	CACAGATCCCTGTCTAGGAAATC	1	Putoux et al., 2011
374654	KIF7	2	CACTGCCTTCTCCATCCTAGAG	GCTAAAGCAAAACCTCCCAG	1	Putoux et al., 2011
374654	KIF7	3	GGTCAGGAAGGGCAGGTT	CCCAGCGAGTCTTTGAGGAT	1	Putoux et al., 2011
374654	KIF7	5	CACCAGTGGGTCTGGAGTTC	GACTCTACACCCCTACCCCG	1	Putoux et al., 2011
374654	KIF7	6	TTTGACACTCCTCATTTTCAGC	ACAGCTGAAAGCAGCCTCTC	1	Putoux et al., 2011
374654	KIF7	7	CAGAGGGGTCATTTGAGCTG	CATCCTAGGACCCAGAGGC	1	Putoux et al., 2011
374654	KIF7	10	CAAAGGCTTGGTGAAACCC	CTATACCAGCCTCACCCTGC	1	Putoux et al., 2011
374654	KIF7	11	CCGGCCTCTGTTATTATTATTGG	CAGGCTAAGTGACCTGCTTTC	1	Putoux et al., 2011
374654	KIF7	12	CTAAGTGTTTGCGTCTATTTGCC	CCACTTCTTCTGCTCCTCAAT	1	Current study
374654	KIF7	13	CATGAGCAACAGCAGAAGATCC	AAACTTACTTGGCAGGAGCTCA	6	Current study
374654	KIF7	14	GCTGAGCAGAACATTTGGAG	AGTGAAAACTTGGGTCTGCC	1	Putoux et al., 2011
374654	KIF7	15	GCTGACTTGGCCCTTGG	CTGCAGATGAGTTGGTCCTG	1	Putoux et al., 2011
374654	KIF7	16	GGGAAGACCCTGGTGATTTC	GCCGGGGTTGTGAGCCAT	1	Putoux et al., 2011
374654	KIF7	17	ACAGCCCCTGCACCTACA	AAGCAACCTGTGAATTGAGC	1	Putoux et al., 2011
374654	KIF7	18a	TGGGGAAAGCTTAGAGACCA	ACAAAGGCCCAAAGTTCCAG	1	Putoux et al., 2011
374654	KIF7	18b	GACAGGCTCCTGGAAATGAA	TTGATCCCAGTGAGGGTACAG	1	Putoux et al., 2011
374654	KIF7	4a	ACCCTACCGCGACTCCAAGATC	TGGATGATGCGGGTCTCGGAG	6	Current study
374654	KIF7	4b	GAGACCCTCAACACCCTCAAC	CTCTTCCTTCCTCTCCACCAC	6	Current study
374654	KIF7	8+9	TCTGCCAGACTCACATCCTG	AGGCTGGGCTGAGTATCAAA	1	Putoux et al., 2011
† Refer to Supplementary methods for the respective PCR protocol.
