# Supplementary material for: Mutational Analysis of Hedgehog Signaling Pathway Genes in Human Malignant Mesothelioma
Source: PLoS One. 2013 Jun 24;8(6):e66685. doi: 10.1371/journal.pone.0066685 (PMC3691204; doi:10.1371/journal.pone.0066685)
Supplement: Table S2 — PCR conditions used in this study. (XLSX) [file pone.0066685.s002.xlsx]

## Sheet: Protocol1
Step	Cycle	Temp	Time
1	1	94	2 min
2	3	94	10 s
		64	10 s
		72	30 s
3	3	94	10 s
		61	10 s
		72	30 s
4	3	94	10 s
		58	10 s
		72	30 s
5	40	94	10 s
		57	10 s
		72	30 s
6	1	72	5 min
7	1	20	∞

## Sheet: Protocol2
Step	Cycle	Temp	Time
1	1	94	2 min
2	40	94	10 s
		64	10 s
		72	30 s
3	1	72	5 min
4	1	20	∞

## Sheet: Protocol3
Step	Cycle	Temp	Time
1	1	94	2 min
2	40	94	10 s
		57	10 s
		72	30 s
3	1	72	5 min
4	1	20	∞

## Sheet: Protocol4
Step	Cycle	Temp	Time
1	1	95	2 min
2	40	95	10 s
		61	10 s
		72	30 s
3	1	72	5 min
4	1	20	∞

## Sheet: Protocol5
Step	Cycle	Temp	Time
1	1	94	2 min
2	40	94	10 s
		60	10 s
		72	1 min
3	1	72	5 min
4	1	20	∞

## Sheet: Protocol6
Step	Cycle	Temp	Time
1	1	94	2 min
2	40	94	10 s
		60	10 s
		72	30 s
3	1	72	5 min
4	1	20	∞

## Sheet: Protocol7
Step	Cycle	Temp	Time
1	1	94	2 min
2	40	94	10 s
		68	10 s
		72	30 s
3	1	72	5 min
4	1	20	∞

## Sheet: Protocol8
Step	Cycle	Temp	Time
1	1	94	2 min
2	35	94	30 s
		61.5	30 s
		72	30 s
3	1	72	5 min
4	1	20	∞

## Sheet: Protocol9
Step	Cycle	Temp	Time
1	1	94	2 min
2	40	94	10 s
		57	10 s
		72	1 min
3	1	72	5 min
4	1	20	∞

## Sheet: Protocol10
Step	Cycle	Temp	Time
1	1	94	2 min
2	40	94	10 s
		64	10 s
		72	30 s
3	1	72	5 min
4	1	20	∞
PCR product was loaded onto a 2% agarose gel and electrophoresed for 1.5 h at 100V.
Under UV illumination, the DNA band of interest was stabbed with a sterile pipette tip which was then dipped into a new PCR reaction mix.
PCR was carried out using the thermal cycling condition as above.

[truncated: 1 more sheets: Protocol11]
