# Supplementary material for: Mutational Analysis of Hedgehog Signaling Pathway Genes in Human Malignant Mesothelioma
Source: PLoS One. 2013 Jun 24;8(6):e66685. doi: 10.1371/journal.pone.0066685 (PMC3691204; doi:10.1371/journal.pone.0066685)
Supplement: Table S3 — List of primers used for the detection of PTCH1 exon deletions. (XLSX) [file pone.0066685.s003.xlsx]

## Sheet: Sheet1
Gene ID	Gene	Exon	Forward primer sequence	Reverse primer sequence	Reference
5727	PTCH1	18	CATCGAGTATGCCCAGTTCCCTT	GGTCCTTACTTTTTCAATTGCCTCC	Current study
5727	PTCH1	19	GCTGATGACGGTCGAGCTGTTC	GGTGAACTCCACTCCTATGCCA	Current study
5727	PTCH1	20	CCTTTCTGACGGCCATCGGCGACAA	TCAGATCCCGCCAGCATCAGCACTC	Current study
5727	PTCH1	21	GTATTTCTTTGCTGTGCTGGCG	AAAAGCACGGGAAGCAAAACCA	Current study
5727	PTCH1	22	CAGACGACAGTGTCAGGCCTCA	TGGCTTCCACGATCACTTGGTG	Current study
5727	PTCH1	23	CGTTCTCACAACCCTCGGAACC	CAGTGGTGATGGGCTGGCAGTA	Current study
6608	SMO	1	TGAGTTGGCGGGGTTGGCCATGGCC	GTTCCCGCTCGAGGCCGCCCC	Current study
51684	SUFU	10	CTCACTGTCTCCATGTTCCCATCTC	ATGCTCCTCAGTGGCAAAGGC	Current study
